# Supplementary material for: Quantifying the Role of Ground Beetles for the Dispersal of Fusarium and Alternaria Fungi in Agricultural Landscapes
Source: J Fungi (Basel). 2021 Oct 14;7(10):863. doi: 10.3390/jof7100863 (PMC8537540; doi:10.3390/jof7100863)
Supplement: Supplementary file 1 [file jof-07-00863-s001.zip]

Archive with 1 entries (1 files):
- jof-1395174-supplementary.pdf
